# Supplementary material for: Serum 5-Methyltetrahydrofolate Status Is Associated with One-Carbon Metabolism-Related Metabolite Concentrations and Enzyme Activity Indicators in Young Women
Source: Int J Mol Sci. 2023 Jul 1;24(13):10993. doi: 10.3390/ijms241310993 (PMC10341762; doi:10.3390/ijms241310993)
Supplement: Supplementary file 1 [file ijms-24-10993-s001.zip]

Archive with 2 entries (2 files):
- SUP-1.pdf
- SUP-2.pdf
